# Supplementary material for: Stinging Nettle (Urtica dioica) Roots: The Power Underground—A Review
Source: Plants (Basel). 2025 Jan 19;14(2):279. doi: 10.3390/plants14020279 (PMC11768490; doi:10.3390/plants14020279)
Supplement: Supplementary file 1 [file plants-14-00279-s001.zip]

Archive with 1 entries (1 files):
- plants-3411955-supplementary.pdf
